# Supplementary material for: Transport Channels of Air Pollutants Affecting the Southern Sichuan Basin Based on Gridded Dispersion Simulation
Source: Int J Environ Res Public Health. 2023 Apr 4;20(7):5396. doi: 10.3390/ijerph20075396 (PMC10094188; doi:10.3390/ijerph20075396)
Supplement: Supplementary file 1 [file ijerph-20-05396-s001.zip]

Archive with 1 entries (1 files):
- ijerph-2250362-supplementary.pdf
